# Supplementary material for: Dielectric Confinement and Exciton Fine Structure in Lead Halide Perovskite Nanoplatelets
Source: Nanomaterials (Basel). 2021 Nov 13;11(11):3054. doi: 10.3390/nano11113054 (PMC8621522; doi:10.3390/nano11113054)
Supplement: Supplementary file 1 [file nanomaterials-11-03054-s001.zip]

Archive with 1 entries (1 files):
- nanomaterials-1459461-supplementary(1).pdf
